# Supplementary material for: Comparison of sequence- and structure-based antibody clustering approaches on simulated repertoire sequencing data
Source: PLoS Comput Biol. 2025 May 30;21(5):e1013057. doi: 10.1371/journal.pcbi.1013057 (PMC12148228; doi:10.1371/journal.pcbi.1013057)
Supplement: S1 Table — Extended information on the final set of antibody pairs including associated IEDB and PDB IDs, information on the antigen and epitope residues, Jaccard index of the epitope overlap, and Levenshtein distance of the CDRH3 region. (XLSX) [file pcbi.1013057.s004.csv]

Epitope_ID_A	Epitope_ID_B	PDB_A	PDB_B	Antigen	Species	Jaccard_score	CDRH3_A	CDRH3_B	Distance	Distance_normalized	Distance_normalized_AB_seq	Cluster
164067	164069	2I5Y	1G9N	Envelope glycoprotein gp160	Human immunodeficiency virus 1	0.8	AGVYEGEADEGEYDNNGFLKH	AGVYEGEADEGEYRNNGFLKH	1	0.9523809523809523	0.96875	10
164078	164079	3MAC	3MA9	Envelope glycoprotein gp160	Human immunodeficiency virus 1	0.8636363636363636	ARYFDTYNNYGFAN	ARYFDTYNNYGFAN	0	1.0	0.9669421487603306	9
969166	969167	6Q0H	6Q0E	Hemagglutinin	Influenza A virus	0.875	ARAPPYCTSASCPDDYYYYYMDV	ARAPPYCSSTSCPDDYYYYYMDV	2	0.9130434782608696	0.9769230769230769	8
969166	969168	6Q0H	6Q18	Hemagglutinin	Influenza A virus	0.8461538461538461	ARAPPYCTSASCPDDYYYYYMDV	AKVPPYCTSASCPDDYYYHYMDV	3	0.8695652173913043	0.9	8
969167	969168	6Q0E	6Q18	Hemagglutinin	Influenza A virus	0.88	ARAPPYCSSTSCPDDYYYYYMDV	AKVPPYCTSASCPDDYYYHYMDV	5	0.782608695652174	0.8769230769230769	8
745536	745537	5UEA	6AZ2	Histone chaperone ASF1	Saccharomyces cerevisiae	0.9130434782608696	ARSYSTKLAMDY	ARSYSTKLAMDY	0	1.0	0.9831932773109243	5
745538	745539	6AYZ	5UCB	Histone chaperone ASF1	Saccharomyces cerevisiae	0.8	ARGYGWALDY	ARGYGWALDY	0	1.0	0.9829059829059829	4
738086	738087	6B0G	6B0E	Ookinete surface protein P25	Plasmodium falciparum	0.8928571428571429	AKDRGDGDYRYYYYGMDV	ARDRGDRLYYYYYYGMDV	4	0.7777777777777778	0.848	7
738088	738089	6AZZ	6B08	Ookinete surface protein P25	Plasmodium falciparum	0.8260869565217391	ARDRITTAAPFDY	ARDRITTAAPFDY	0	1.0	0.9333333333333333	6
738088	738090	6AZZ	6B0H	Ookinete surface protein P25	Plasmodium falciparum	0.7727272727272727	ARDRITTAAPFDY	ARESRFYGAYFDY	7	0.5384615384615384	0.5416666666666667	6
1075136	1087266	7BZ5	6XC2	Spike glycoprotein	Severe acute respiratory syndrome coronavirus 2	0.7941176470588235	AREAYGMDV	ARDLDVYGLDV	5	0.6	0.9224137931034483	0
1075136	1311247	7BZ5	7CHB	Spike glycoprotein	Severe acute respiratory syndrome coronavirus 2	0.7575757575757576	AREAYGMDV	ARDLGEAGGMDV	4	0.7619047619047619	0.9356223175965666	0
1075136	1334440	7BZ5	7CDI	Spike glycoprotein	Severe acute respiratory syndrome coronavirus 2	0.7666666666666667	AREAYGMDV	ARDLVVYGMDV	4	0.7	0.9310344827586207	0
1075136	1335960	7BZ5	7KFX	Spike glycoprotein	Severe acute respiratory syndrome coronavirus 2	0.78125	AREAYGMDV	ARGDVSGYRYGLDY	9	0.4347826086956522	0.8765957446808511	0
1075136	1338212	7BZ5	7KMH	Spike glycoprotein	Severe acute respiratory syndrome coronavirus 2	0.7666666666666667	AREAYGMDV	ARSPYGGNS	5	0.4444444444444444	0.9130434782608696	0
1075136	1346822	7BZ5	7BEI	Spike glycoprotein	Severe acute respiratory syndrome coronavirus 2	0.7575757575757576	AREAYGMDV	ARDLMVYGIDV	5	0.6	0.8879310344827587	0
1075136	1346823	7BZ5	7BEM	Spike glycoprotein	Severe acute respiratory syndrome coronavirus 2	0.7878787878787878	AREAYGMDV	ARDFYEGSFDI	6	0.5	0.853448275862069	0
1075136	1392553	7BZ5	7CJF	Spike glycoprotein	Severe acute respiratory syndrome coronavirus 2	0.8125	AREAYGMDV	ARDLQELGSLDY	8	0.47619047619047616	0.9012875536480687	0
1075136	1397524	7BZ5	7E86	Spike glycoprotein	Severe acute respiratory syndrome coronavirus 2	0.78125	AREAYGMDV	ARDAQNYGMDV	3	0.8	0.9568965517241379	0
1075136	2134997	7BZ5	7CHS	Spike glycoprotein	Severe acute respiratory syndrome coronavirus 2	0.78125	AREAYGMDV	ARDRDYYGMDV	4	0.7	0.9482758620689655	0
1075136	2144729	7BZ5	7WBZ	Spike glycoprotein	Severe acute respiratory syndrome coronavirus 2	0.8125	AREAYGMDV	ARDLAVYGMDV	3	0.8	0.9396551724137931	0
1075136	2218457	7BZ5	7XS8	Spike glycoprotein	Severe acute respiratory syndrome coronavirus 2	0.7741935483870968	AREAYGMDV	ARDLQVYGMDV	4	0.7	0.9004329004329005	0
1083498	1334440	7C01	7CDI	Spike glycoprotein	Severe acute respiratory syndrome coronavirus 2	0.7586206896551724	ARVLPMYGDYLDY	ARDLVVYGMDV	7	0.5	0.8813559322033898	0
1083498	1338212	7C01	7KMH	Spike glycoprotein	Severe acute respiratory syndrome coronavirus 2	0.7586206896551724	ARVLPMYGDYLDY	ARSPYGGNS	8	0.4545454545454546	0.905982905982906	0
1083498	1346821	7C01	7BEJ	Spike glycoprotein	Severe acute respiratory syndrome coronavirus 2	0.7878787878787878	ARVLPMYGDYLDY	ARDLGSGDMDV	7	0.5	0.8559322033898304	0
1083498	2134978	7C01	7E5Y	Spike glycoprotein	Severe acute respiratory syndrome coronavirus 2	0.8275862068965517	ARVLPMYGDYLDY	ARDLMEVGGMDV	8	0.48	0.8776371308016877	0
1083498	2134982	7C01	7CHO	Spike glycoprotein	Severe acute respiratory syndrome coronavirus 2	0.8214285714285714	ARVLPMYGDYLDY	ARALQVGATSDYFDY	8	0.5714285714285714	0.9	0
1083498	2217933	7C01	7UL1	Spike glycoprotein	Severe acute respiratory syndrome coronavirus 2	0.7586206896551724	ARVLPMYGDYLDY	ARDLEMAGAFDI	7	0.48	0.8945147679324894	0
1087266	1310038	6XC2	7JMO	Spike glycoprotein	Severe acute respiratory syndrome coronavirus 2	0.875	ARDLDVYGLDV	ARDLERAGGMDV	5	0.6086956521739131	0.9276595744680851	0
1087266	1311247	6XC2	7CHB	Spike glycoprotein	Severe acute respiratory syndrome coronavirus 2	0.8484848484848485	ARDLDVYGLDV	ARDLGEAGGMDV	5	0.6086956521739131	0.9361702127659575	0
1087266	1311248	6XC2	7CH4	Spike glycoprotein	Severe acute respiratory syndrome coronavirus 2	0.7878787878787878	ARDLDVYGLDV	ARDLGPYGMDV	3	0.7272727272727273	0.9401709401709402	0
1087266	1335959	6XC2	7KFY	Spike glycoprotein	Severe acute respiratory syndrome coronavirus 2	0.78125	ARDLDVYGLDV	ARGDVSGYRYGLDY	7	0.64	0.919831223628692	0
1087266	1338213	6XC2	7KMI	Spike glycoprotein	Severe acute respiratory syndrome coronavirus 2	0.8181818181818182	ARDLDVYGLDV	AREVAGTYDY	7	0.47619047619047616	0.927038626609442	0
1087266	1346821	6XC2	7BEJ	Spike glycoprotein	Severe acute respiratory syndrome coronavirus 2	0.8285714285714286	ARDLDVYGLDV	ARDLGSGDMDV	5	0.6363636363636364	0.905982905982906	0
1087266	1346822	6XC2	7BEI	Spike glycoprotein	Severe acute respiratory syndrome coronavirus 2	0.90625	ARDLDVYGLDV	ARDLMVYGIDV	2	0.8181818181818181	0.9230769230769231	0
1087266	1346823	6XC2	7BEM	Spike glycoprotein	Severe acute respiratory syndrome coronavirus 2	0.8235294117647058	ARDLDVYGLDV	ARDFYEGSFDI	7	0.5454545454545454	0.8974358974358975	0
1087266	1392553	6XC2	7CJF	Spike glycoprotein	Severe acute respiratory syndrome coronavirus 2	0.90625	ARDLDVYGLDV	ARDLQELGSLDY	5	0.6086956521739131	0.9191489361702128	0
1087266	1397524	6XC2	7E86	Spike glycoprotein	Severe acute respiratory syndrome coronavirus 2	0.7647058823529411	ARDLDVYGLDV	ARDAQNYGMDV	4	0.6363636363636364	0.9145299145299145	0
1087266	2134973	6XC2	7B3O	Spike glycoprotein	Severe acute respiratory syndrome coronavirus 2	0.8285714285714286	ARDLDVYGLDV	ARDVADAFDI	7	0.47619047619047616	0.9098712446351931	0
1087266	2134977	6XC2	7CHP	Spike glycoprotein	Severe acute respiratory syndrome coronavirus 2	0.8823529411764706	ARDLDVYGLDV	ARDLQEHGMDV	4	0.6363636363636364	0.9401709401709402	0
1087266	2134978	6XC2	7E5Y	Spike glycoprotein	Severe acute respiratory syndrome coronavirus 2	0.8125	ARDLDVYGLDV	ARDLMEVGGMDV	4	0.6956521739130435	0.9106382978723404	0
1087266	2134997	6XC2	7CHS	Spike glycoprotein	Severe acute respiratory syndrome coronavirus 2	0.8181818181818182	ARDLDVYGLDV	ARDRDYYGMDV	3	0.7272727272727273	0.9572649572649573	0
1087266	2144729	6XC2	7WBZ	Spike glycoprotein	Severe acute respiratory syndrome coronavirus 2	0.90625	ARDLDVYGLDV	ARDLAVYGMDV	2	0.8181818181818181	0.9316239316239316	0
1087266	2218457	6XC2	7XS8	Spike glycoprotein	Severe acute respiratory syndrome coronavirus 2	0.8125	ARDLDVYGLDV	ARDLQVYGMDV	2	0.8181818181818181	0.9356223175965666	0
1087267	1310038	6XC4	7JMO	Spike glycoprotein	Severe acute respiratory syndrome coronavirus 2	0.8214285714285714	ARDFGDFYFDY	ARDLERAGGMDV	8	0.4347826086956522	0.9106382978723404	0
1087267	1311246	6XC4	7CH5	Spike glycoprotein	Severe acute respiratory syndrome coronavirus 2	0.8461538461538461	ARDFGDFYFDY	ARDYGDYYFDY	2	0.8181818181818181	0.9145299145299145	0
1087267	1335959	6XC4	7KFY	Spike glycoprotein	Severe acute respiratory syndrome coronavirus 2	0.7777777777777778	ARDFGDFYFDY	ARGDVSGYRYGLDY	7	0.56	0.9029535864978903	0
1087267	1338212	6XC4	7KMH	Spike glycoprotein	Severe acute respiratory syndrome coronavirus 2	0.8076923076923077	ARDFGDFYFDY	ARSPYGGNS	9	0.30000000000000004	0.896551724137931	0
1087267	1597632	6XC4	7N3I	Spike glycoprotein	Severe acute respiratory syndrome coronavirus 2	0.7777777777777778	ARDFGDFYFDY	ARDLYSSGGTDI	8	0.4347826086956522	0.902127659574468	0
1087267	2134978	6XC4	7E5Y	Spike glycoprotein	Severe acute respiratory syndrome coronavirus 2	0.8148148148148148	ARDFGDFYFDY	ARDLMEVGGMDV	8	0.4347826086956522	0.851063829787234	0
1087267	2134982	6XC4	7CHO	Spike glycoprotein	Severe acute respiratory syndrome coronavirus 2	0.8076923076923077	ARDFGDFYFDY	ARALQVGATSDYFDY	8	0.6153846153846154	0.8991596638655462	0
1087267	2134997	6XC4	7CHS	Spike glycoprotein	Severe acute respiratory syndrome coronavirus 2	0.7586206896551724	ARDFGDFYFDY	ARDRDYYGMDV	6	0.5454545454545454	0.9145299145299145	0
1087267	2217933	6XC4	7UL1	Spike glycoprotein	Severe acute respiratory syndrome coronavirus 2	0.8076923076923077	ARDFGDFYFDY	ARDLEMAGAFDI	7	0.5217391304347826	0.8851063829787233	0
1087267	2218456	6XC4	7XSC	Spike glycoprotein	Severe acute respiratory syndrome coronavirus 2	0.76	ARDFGDFYFDY	ARHPYGDHA	8	0.4	0.8879310344827587	0
1310038	1311246	7JMO	7CH5	Spike glycoprotein	Severe acute respiratory syndrome coronavirus 2	0.7666666666666667	ARDLERAGGMDV	ARDYGDYYFDY	8	0.4347826086956522	0.8765957446808511	0
1310038	1311247	7JMO	7CHB	Spike glycoprotein	Severe acute respiratory syndrome coronavirus 2	0.9	ARDLERAGGMDV	ARDLGEAGGMDV	2	0.9166666666666666	0.940677966101695	0
1310038	1335959	7JMO	7KFY	Spike glycoprotein	Severe acute respiratory syndrome coronavirus 2	0.8275862068965517	ARDLERAGGMDV	ARGDVSGYRYGLDY	9	0.46153846153846156	0.8907563025210083	0
1310038	1338213	7JMO	7KMI	Spike glycoprotein	Severe acute respiratory syndrome coronavirus 2	0.8666666666666667	ARDLERAGGMDV	AREVAGTYDY	6	0.5454545454545454	0.9230769230769231	0
1310038	1346821	7JMO	7BEJ	Spike glycoprotein	Severe acute respiratory syndrome coronavirus 2	0.7647058823529411	ARDLERAGGMDV	ARDLGSGDMDV	4	0.782608695652174	0.8936170212765957	0
1310038	1346822	7JMO	7BEI	Spike glycoprotein	Severe acute respiratory syndrome coronavirus 2	0.8387096774193549	ARDLERAGGMDV	ARDLMVYGIDV	5	0.6086956521739131	0.8936170212765957	0
1310038	1346823	7JMO	7BEM	Spike glycoprotein	Severe acute respiratory syndrome coronavirus 2	0.8125	ARDLERAGGMDV	ARDFYEGSFDI	7	0.5217391304347826	0.8936170212765957	0
1310038	1392553	7JMO	7CJF	Spike glycoprotein	Severe acute respiratory syndrome coronavirus 2	0.9	ARDLERAGGMDV	ARDLQELGSLDY	6	0.5833333333333333	0.9067796610169492	0
1310038	1397524	7JMO	7E86	Spike glycoprotein	Severe acute respiratory syndrome coronavirus 2	0.8064516129032258	ARDLERAGGMDV	ARDAQNYGMDV	5	0.6956521739130435	0.902127659574468	0
1310038	1597632	7JMO	7N3I	Spike glycoprotein	Severe acute respiratory syndrome coronavirus 2	0.8275862068965517	ARDLERAGGMDV	ARDLYSSGGTDI	5	0.5833333333333333	0.9322033898305084	0
1310038	2134973	7JMO	7B3O	Spike glycoprotein	Severe acute respiratory syndrome coronavirus 2	0.875	ARDLERAGGMDV	ARDVADAFDI	7	0.4545454545454546	0.905982905982906	0
1310038	2134977	7JMO	7CHP	Spike glycoprotein	Severe acute respiratory syndrome coronavirus 2	0.875	ARDLERAGGMDV	ARDLQEHGMDV	4	0.782608695652174	0.9361702127659575	0
1310038	2134978	7JMO	7E5Y	Spike glycoprotein	Severe acute respiratory syndrome coronavirus 2	0.8	ARDLERAGGMDV	ARDLMEVGGMDV	3	0.8333333333333334	0.8983050847457628	0
1310038	2134982	7JMO	7CHO	Spike glycoprotein	Severe acute respiratory syndrome coronavirus 2	0.7931034482758621	ARDLERAGGMDV	ARALQVGATSDYFDY	10	0.37037037037037035	0.8702928870292888	0
1310038	2134997	7JMO	7CHS	Spike glycoprotein	Severe acute respiratory syndrome coronavirus 2	0.8666666666666667	ARDLERAGGMDV	ARDRDYYGMDV	5	0.6956521739130435	0.9361702127659575	0
1310038	2144729	7JMO	7WBZ	Spike glycoprotein	Severe acute respiratory syndrome coronavirus 2	0.8387096774193549	ARDLERAGGMDV	ARDLAVYGMDV	4	0.782608695652174	0.9106382978723404	0
1310038	2217933	7JMO	7UL1	Spike glycoprotein	Severe acute respiratory syndrome coronavirus 2	0.8571428571428571	ARDLERAGGMDV	ARDLEMAGAFDI	4	0.6666666666666667	0.9152542372881356	0
1310038	2218457	7JMO	7XS8	Spike glycoprotein	Severe acute respiratory syndrome coronavirus 2	0.8	ARDLERAGGMDV	ARDLQVYGMDV	4	0.6956521739130435	0.905982905982906	0
1311246	1314088	7CH5	7K8M	Spike glycoprotein	Severe acute respiratory syndrome coronavirus 2	0.7777777777777778	ARDYGDYYFDY	ARDYGDYYFDY	0	1.0	0.9572649572649573	0
1311246	1334440	7CH5	7CDI	Spike glycoprotein	Severe acute respiratory syndrome coronavirus 2	0.8148148148148148	ARDYGDYYFDY	ARDLVVYGMDV	6	0.5454545454545454	0.8803418803418803	0
1311246	1335959	7CH5	7KFY	Spike glycoprotein	Severe acute respiratory syndrome coronavirus 2	0.7857142857142857	ARDYGDYYFDY	ARGDVSGYRYGLDY	7	0.64	0.9113924050632911	0
1311246	1338212	7CH5	7KMH	Spike glycoprotein	Severe acute respiratory syndrome coronavirus 2	0.8148148148148148	ARDYGDYYFDY	ARSPYGGNS	8	0.4	0.9051724137931034	0
1311246	2134978	7CH5	7E5Y	Spike glycoprotein	Severe acute respiratory syndrome coronavirus 2	0.8888888888888888	ARDYGDYYFDY	ARDLMEVGGMDV	8	0.4347826086956522	0.8765957446808511	0
1311246	2134982	7CH5	7CHO	Spike glycoprotein	Severe acute respiratory syndrome coronavirus 2	0.8846153846153846	ARDYGDYYFDY	ARALQVGATSDYFDY	8	0.6153846153846154	0.9159663865546218	0
1311246	2217933	7CH5	7UL1	Spike glycoprotein	Severe acute respiratory syndrome coronavirus 2	0.8148148148148148	ARDYGDYYFDY	ARDLEMAGAFDI	7	0.5217391304347826	0.8765957446808511	0
1311247	1311248	7CHB	7CH4	Spike glycoprotein	Severe acute respiratory syndrome coronavirus 2	0.8064516129032258	ARDLGEAGGMDV	ARDLGPYGMDV	3	0.782608695652174	0.9361702127659575	0
1311247	1314088	7CHB	7K8M	Spike glycoprotein	Severe acute respiratory syndrome coronavirus 2	0.7931034482758621	ARDLGEAGGMDV	ARDYGDYYFDY	7	0.4347826086956522	0.902127659574468	0
1311247	1335959	7CHB	7KFY	Spike glycoprotein	Severe acute respiratory syndrome coronavirus 2	0.8620689655172413	ARDLGEAGGMDV	ARGDVSGYRYGLDY	8	0.46153846153846156	0.8907563025210083	0
1311247	1338213	7CHB	7KMI	Spike glycoprotein	Severe acute respiratory syndrome coronavirus 2	0.9655172413793104	ARDLGEAGGMDV	AREVAGTYDY	7	0.5454545454545454	0.9145299145299145	0
1311247	1346821	7CHB	7BEJ	Spike glycoprotein	Severe acute respiratory syndrome coronavirus 2	0.7941176470588235	ARDLGEAGGMDV	ARDLGSGDMDV	3	0.782608695652174	0.902127659574468	0
1311247	1346822	7CHB	7BEI	Spike glycoprotein	Severe acute respiratory syndrome coronavirus 2	0.8125	ARDLGEAGGMDV	ARDLMVYGIDV	5	0.6086956521739131	0.902127659574468	0
1311247	1346823	7CHB	7BEM	Spike glycoprotein	Severe acute respiratory syndrome coronavirus 2	0.84375	ARDLGEAGGMDV	ARDFYEGSFDI	6	0.5217391304347826	0.8680851063829788	0
1311247	1392553	7CHB	7CJF	Spike glycoprotein	Severe acute respiratory syndrome coronavirus 2	0.9333333333333332	ARDLGEAGGMDV	ARDLQELGSLDY	5	0.5833333333333333	0.9067796610169492	0
1311247	1397524	7CHB	7E86	Spike glycoprotein	Severe acute respiratory syndrome coronavirus 2	0.78125	ARDLGEAGGMDV	ARDAQNYGMDV	5	0.6956521739130435	0.9106382978723404	0
1311247	1597632	7CHB	7N3I	Spike glycoprotein	Severe acute respiratory syndrome coronavirus 2	0.8620689655172413	ARDLGEAGGMDV	ARDLYSSGGTDI	5	0.5833333333333333	0.923728813559322	0
1311247	2134973	7CHB	7B3O	Spike glycoprotein	Severe acute respiratory syndrome coronavirus 2	0.90625	ARDLGEAGGMDV	ARDVADAFDI	7	0.4545454545454546	0.8974358974358975	0
1311247	2134977	7CHB	7CHP	Spike glycoprotein	Severe acute respiratory syndrome coronavirus 2	0.8484848484848485	ARDLGEAGGMDV	ARDLQEHGMDV	3	0.782608695652174	0.9446808510638298	0
1311247	2134997	7CHB	7CHS	Spike glycoprotein	Severe acute respiratory syndrome coronavirus 2	0.9655172413793104	ARDLGEAGGMDV	ARDRDYYGMDV	5	0.6086956521739131	0.9361702127659575	0
1311247	2144729	7CHB	7WBZ	Spike glycoprotein	Severe acute respiratory syndrome coronavirus 2	0.8709677419354839	ARDLGEAGGMDV	ARDLAVYGMDV	4	0.782608695652174	0.9191489361702128	0
1311247	2217933	7CHB	7UL1	Spike glycoprotein	Severe acute respiratory syndrome coronavirus 2	0.7666666666666667	ARDLGEAGGMDV	ARDLEMAGAFDI	5	0.6666666666666667	0.9152542372881356	0
1311247	2218457	7CHB	7XS8	Spike glycoprotein	Severe acute respiratory syndrome coronavirus 2	0.8333333333333334	ARDLGEAGGMDV	ARDLQVYGMDV	4	0.6956521739130435	0.9145299145299145	0
1311248	1314088	7CH4	7K8M	Spike glycoprotein	Severe acute respiratory syndrome coronavirus 2	0.7857142857142857	ARDLGPYGMDV	ARDYGDYYFDY	5	0.5454545454545454	0.9145299145299145	0
1311248	1334440	7CH4	7CDI	Spike glycoprotein	Severe acute respiratory syndrome coronavirus 2	0.8214285714285714	ARDLGPYGMDV	ARDLVVYGMDV	2	0.8181818181818181	0.9230769230769231	0
1311248	1335959	7CH4	7KFY	Spike glycoprotein	Severe acute respiratory syndrome coronavirus 2	0.8571428571428571	ARDLGPYGMDV	ARGDVSGYRYGLDY	7	0.56	0.8860759493670887	0
1311248	1338212	7CH4	7KMH	Spike glycoprotein	Severe acute respiratory syndrome coronavirus 2	0.7586206896551724	ARDLGPYGMDV	ARSPYGGNS	6	0.5	0.9051724137931034	0
1311248	1338213	7CH4	7KMI	Spike glycoprotein	Severe acute respiratory syndrome coronavirus 2	0.8333333333333334	ARDLGPYGMDV	AREVAGTYDY	7	0.47619047619047616	0.9012875536480687	0
1311248	1346822	7CH4	7BEI	Spike glycoprotein	Severe acute respiratory syndrome coronavirus 2	0.8064516129032258	ARDLGPYGMDV	ARDLMVYGIDV	3	0.7272727272727273	0.8888888888888888	0
1311248	1392553	7CH4	7CJF	Spike glycoprotein	Severe acute respiratory syndrome coronavirus 2	0.8064516129032258	ARDLGPYGMDV	ARDLQELGSLDY	6	0.5217391304347826	0.902127659574468	0
1311248	1597632	7CH4	7N3I	Spike glycoprotein	Severe acute respiratory syndrome coronavirus 2	0.7931034482758621	ARDLGPYGMDV	ARDLYSSGGTDI	6	0.6086956521739131	0.9106382978723404	0
1311248	2134978	7CH4	7E5Y	Spike glycoprotein	Severe acute respiratory syndrome coronavirus 2	0.7666666666666667	ARDLGPYGMDV	ARDLMEVGGMDV	4	0.782608695652174	0.9106382978723404	0
1311248	2134982	7CH4	7CHO	Spike glycoprotein	Severe acute respiratory syndrome coronavirus 2	0.7586206896551724	ARDLGPYGMDV	ARALQVGATSDYFDY	10	0.46153846153846156	0.8823529411764706	0
1311248	2134997	7CH4	7CHS	Spike glycoprotein	Severe acute respiratory syndrome coronavirus 2	0.8333333333333334	ARDLGPYGMDV	ARDRDYYGMDV	3	0.7272727272727273	0.9316239316239316	0
1311248	2144729	7CH4	7WBZ	Spike glycoprotein	Severe acute respiratory syndrome coronavirus 2	0.8666666666666667	ARDLGPYGMDV	ARDLAVYGMDV	2	0.8181818181818181	0.905982905982906	0
1311248	2218457	7CH4	7XS8	Spike glycoprotein	Severe acute respiratory syndrome coronavirus 2	0.8275862068965517	ARDLGPYGMDV	ARDLQVYGMDV	2	0.8181818181818181	0.9356223175965666	0
1314088	1338213	7K8M	7KMI	Spike glycoprotein	Severe acute respiratory syndrome coronavirus 2	0.7586206896551724	ARDYGDYYFDY	AREVAGTYDY	6	0.5714285714285714	0.9356223175965666	0
1314088	1392553	7K8M	7CJF	Spike glycoprotein	Severe acute respiratory syndrome coronavirus 2	0.7931034482758621	ARDYGDYYFDY	ARDLQELGSLDY	7	0.5217391304347826	0.9276595744680851	0
1314088	1597632	7K8M	7N3I	Spike glycoprotein	Severe acute respiratory syndrome coronavirus 2	0.8461538461538461	ARDYGDYYFDY	ARDLYSSGGTDI	7	0.5217391304347826	0.9191489361702128	0
1314088	2134997	7K8M	7CHS	Spike glycoprotein	Severe acute respiratory syndrome coronavirus 2	0.8214285714285714	ARDYGDYYFDY	ARDRDYYGMDV	5	0.6363636363636364	0.9316239316239316	0
1314088	2218456	7K8M	7XSC	Spike glycoprotein	Severe acute respiratory syndrome coronavirus 2	0.8333333333333334	ARDYGDYYFDY	ARHPYGDHA	7	0.5	0.896551724137931	0
1334440	1335959	7CDI	7KFY	Spike glycoprotein	Severe acute respiratory syndrome coronavirus 2	0.8148148148148148	ARDLVVYGMDV	ARGDVSGYRYGLDY	8	0.56	0.8860759493670887	0
1334440	1338212	7CDI	7KMH	Spike glycoprotein	Severe acute respiratory syndrome coronavirus 2	0.8461538461538461	ARDLVVYGMDV	ARSPYGGNS	7	0.4	0.896551724137931	0
1334440	1392553	7CDI	7CJF	Spike glycoprotein	Severe acute respiratory syndrome coronavirus 2	0.7666666666666667	ARDLVVYGMDV	ARDLQELGSLDY	6	0.5217391304347826	0.8851063829787233	0
1334440	2134978	7CDI	7E5Y	Spike glycoprotein	Severe acute respiratory syndrome coronavirus 2	0.8518518518518519	ARDLVVYGMDV	ARDLMEVGGMDV	3	0.782608695652174	0.9361702127659575	0
1334440	2134982	7CDI	7CHO	Spike glycoprotein	Severe acute respiratory syndrome coronavirus 2	0.92	ARDLVVYGMDV	ARALQVGATSDYFDY	10	0.46153846153846156	0.8823529411764706	0
1334440	2144729	7CDI	7WBZ	Spike glycoprotein	Severe acute respiratory syndrome coronavirus 2	0.7666666666666667	ARDLVVYGMDV	ARDLAVYGMDV	1	0.9090909090909091	0.9487179487179487	0
1334440	2217933	7CDI	7UL1	Spike glycoprotein	Severe acute respiratory syndrome coronavirus 2	0.8461538461538461	ARDLVVYGMDV	ARDLEMAGAFDI	6	0.5217391304347826	0.902127659574468	0
1335409	2186582	7KLH	7T72	Spike glycoprotein	Severe acute respiratory syndrome coronavirus 2	0.8333333333333334	ARSYYYGGFGMDY	ARDPVSTGHYHDSDY	10	0.4285714285714286	0.7717842323651453	0
1335959	1335960	7KFY	7KFX	Spike glycoprotein	Severe acute respiratory syndrome coronavirus 2	0.8275862068965517	ARGDVSGYRYGLDY	ARGDVSGYRYGLDY	0	1.0	0.9833333333333333	0
1335959	1338213	7KFY	7KMI	Spike glycoprotein	Severe acute respiratory syndrome coronavirus 2	0.8275862068965517	ARGDVSGYRYGLDY	AREVAGTYDY	7	0.5833333333333333	0.923728813559322	0
1335959	1346822	7KFY	7BEI	Spike glycoprotein	Severe acute respiratory syndrome coronavirus 2	0.8	ARGDVSGYRYGLDY	ARDLMVYGIDV	8	0.56	0.8945147679324894	0
1335959	1346823	7KFY	7BEM	Spike glycoprotein	Severe acute respiratory syndrome coronavirus 2	0.7741935483870968	ARGDVSGYRYGLDY	ARDFYEGSFDI	9	0.48	0.8523206751054853	0
1335959	1392553	7KFY	7CJF	Spike glycoprotein	Severe acute respiratory syndrome coronavirus 2	0.8620689655172413	ARGDVSGYRYGLDY	ARDLQELGSLDY	8	0.5384615384615384	0.8991596638655462	0
1335959	1397524	7KFY	7E86	Spike glycoprotein	Severe acute respiratory syndrome coronavirus 2	0.7666666666666667	ARGDVSGYRYGLDY	ARDAQNYGMDV	8	0.48	0.869198312236287	0
1335959	1597632	7KFY	7N3I	Spike glycoprotein	Severe acute respiratory syndrome coronavirus 2	0.8518518518518519	ARGDVSGYRYGLDY	ARDLYSSGGTDI	9	0.5384615384615384	0.9243697478991597	0
1335959	2134973	7KFY	7B3O	Spike glycoprotein	Severe acute respiratory syndrome coronavirus 2	0.78125	ARGDVSGYRYGLDY	ARDVADAFDI	9	0.41666666666666663	0.8813559322033898	0
1335959	2134977	7KFY	7CHP	Spike glycoprotein	Severe acute respiratory syndrome coronavirus 2	0.78125	ARGDVSGYRYGLDY	ARDLQEHGMDV	9	0.4	0.9029535864978903	0
1335959	2134978	7KFY	7E5Y	Spike glycoprotein	Severe acute respiratory syndrome coronavirus 2	0.8214285714285714	ARGDVSGYRYGLDY	ARDLMEVGGMDV	9	0.5384615384615384	0.8907563025210083	0
1335959	2134982	7KFY	7CHO	Spike glycoprotein	Severe acute respiratory syndrome coronavirus 2	0.8148148148148148	ARGDVSGYRYGLDY	ARALQVGATSDYFDY	10	0.48275862068965514	0.8962655601659751	0
1335959	2134997	7KFY	7CHS	Spike glycoprotein	Severe acute respiratory syndrome coronavirus 2	0.8928571428571429	ARGDVSGYRYGLDY	ARDRDYYGMDV	7	0.56	0.9282700421940928	0
1335959	2144729	7KFY	7WBZ	Spike glycoprotein	Severe acute respiratory syndrome coronavirus 2	0.8	ARGDVSGYRYGLDY	ARDLAVYGMDV	8	0.56	0.8945147679324894	0
1335959	2217933	7KFY	7UL1	Spike glycoprotein	Severe acute respiratory syndrome coronavirus 2	0.8148148148148148	ARGDVSGYRYGLDY	ARDLEMAGAFDI	10	0.3846153846153846	0.865546218487395	0
1335959	2218456	7KFY	7XSC	Spike glycoprotein	Severe acute respiratory syndrome coronavirus 2	0.84	ARGDVSGYRYGLDY	ARHPYGDHA	10	0.4347826086956522	0.8765957446808511	0
1335959	2218457	7KFY	7XS8	Spike glycoprotein	Severe acute respiratory syndrome coronavirus 2	0.8214285714285714	ARGDVSGYRYGLDY	ARDLQVYGMDV	8	0.56	0.8728813559322034	0
1335960	1346821	7KFX	7BEJ	Spike glycoprotein	Severe acute respiratory syndrome coronavirus 2	0.7647058823529411	ARGDVSGYRYGLDY	ARDLGSGDMDV	9	0.48	0.8354430379746836	0
1338212	2134978	7KMH	7E5Y	Spike glycoprotein	Severe acute respiratory syndrome coronavirus 2	0.8518518518518519	ARSPYGGNS	ARDLMEVGGMDV	8	0.38095238095238093	0.8841201716738197	0
1338212	2134982	7KMH	7CHO	Spike glycoprotein	Severe acute respiratory syndrome coronavirus 2	0.8461538461538461	ARSPYGGNS	ARALQVGATSDYFDY	11	0.33333333333333337	0.8983050847457628	0
1338212	2217933	7KMH	7UL1	Spike glycoprotein	Severe acute respiratory syndrome coronavirus 2	0.7777777777777778	ARSPYGGNS	ARDLEMAGAFDI	9	0.2857142857142857	0.8841201716738197	0
1338212	2218456	7KMH	7XSC	Spike glycoprotein	Severe acute respiratory syndrome coronavirus 2	0.8	ARSPYGGNS	ARHPYGDHA	4	0.5555555555555556	0.9043478260869565	0
1338213	1346821	7KMI	7BEJ	Spike glycoprotein	Severe acute respiratory syndrome coronavirus 2	0.7647058823529411	AREVAGTYDY	ARDLGSGDMDV	7	0.38095238095238093	0.8841201716738197	0
1338213	1346822	7KMI	7BEI	Spike glycoprotein	Severe acute respiratory syndrome coronavirus 2	0.8387096774193549	AREVAGTYDY	ARDLMVYGIDV	7	0.47619047619047616	0.8755364806866953	0
1338213	1346823	7KMI	7BEM	Spike glycoprotein	Severe acute respiratory syndrome coronavirus 2	0.8125	AREVAGTYDY	ARDFYEGSFDI	7	0.47619047619047616	0.8755364806866953	0
1338213	1392553	7KMI	7CJF	Spike glycoprotein	Severe acute respiratory syndrome coronavirus 2	0.9	AREVAGTYDY	ARDLQELGSLDY	7	0.5454545454545454	0.9230769230769231	0
1338213	1597632	7KMI	7N3I	Spike glycoprotein	Severe acute respiratory syndrome coronavirus 2	0.8275862068965517	AREVAGTYDY	ARDLYSSGGTDI	8	0.4545454545454546	0.9230769230769231	0
1338213	2134973	7KMI	7B3O	Spike glycoprotein	Severe acute respiratory syndrome coronavirus 2	0.875	AREVAGTYDY	ARDVADAFDI	5	0.5	0.896551724137931	0
1338213	2134977	7KMI	7CHP	Spike glycoprotein	Severe acute respiratory syndrome coronavirus 2	0.8181818181818182	AREVAGTYDY	ARDLQEHGMDV	8	0.47619047619047616	0.9184549356223176	0
1338213	2134997	7KMI	7CHS	Spike glycoprotein	Severe acute respiratory syndrome coronavirus 2	0.9310344827586208	AREVAGTYDY	ARDRDYYGMDV	8	0.38095238095238093	0.9184549356223176	0
1338213	2144729	7KMI	7WBZ	Spike glycoprotein	Severe acute respiratory syndrome coronavirus 2	0.9	AREVAGTYDY	ARDLAVYGMDV	7	0.47619047619047616	0.8927038626609443	0
1338213	2218457	7KMI	7XS8	Spike glycoprotein	Severe acute respiratory syndrome coronavirus 2	0.8620689655172413	AREVAGTYDY	ARDLQVYGMDV	7	0.47619047619047616	0.8879310344827587	0
1338222	2135057	7JMW	7SD5	Spike glycoprotein	Severe acute respiratory syndrome coronavirus 2	0.8333333333333334	ARPPRNYYDRSGYYQRAEYFQH	ARTFPSYYDRSGYHYLNYGMDV	13	0.5454545454545454	0.5405405405405406	1
1338222	2135060	7JMW	7FCQ	Spike glycoprotein	Severe acute respiratory syndrome coronavirus 2	0.8636363636363636	ARPPRNYYDRSGYYQRAEYFQH	AREARGYYDRSGYYHPGYFDY	9	0.6046511627906976	0.8560311284046693	1
1346821	1346822	7BEJ	7BEI	Spike glycoprotein	Severe acute respiratory syndrome coronavirus 2	0.8484848484848485	ARDLGSGDMDV	ARDLMVYGIDV	5	0.6363636363636364	0.8803418803418803	0
1346821	1346823	7BEJ	7BEM	Spike glycoprotein	Severe acute respiratory syndrome coronavirus 2	0.8235294117647058	ARDLGSGDMDV	ARDFYEGSFDI	6	0.5454545454545454	0.8376068376068376	0
1346821	1392553	7BEJ	7CJF	Spike glycoprotein	Severe acute respiratory syndrome coronavirus 2	0.7941176470588235	ARDLGSGDMDV	ARDLQELGSLDY	6	0.6086956521739131	0.8851063829787233	0
1346821	2134973	7BEJ	7B3O	Spike glycoprotein	Severe acute respiratory syndrome coronavirus 2	0.8823529411764706	ARDLGSGDMDV	ARDVADAFDI	7	0.47619047619047616	0.8497854077253219	0
1346821	2134977	7BEJ	7CHP	Spike glycoprotein	Severe acute respiratory syndrome coronavirus 2	0.8285714285714286	ARDLGSGDMDV	ARDLQEHGMDV	4	0.7272727272727273	0.905982905982906	0
1346821	2134978	7BEJ	7E5Y	Spike glycoprotein	Severe acute respiratory syndrome coronavirus 2	0.7575757575757576	ARDLGSGDMDV	ARDLMEVGGMDV	4	0.782608695652174	0.8680851063829788	0
1346821	2134997	7BEJ	7CHS	Spike glycoprotein	Severe acute respiratory syndrome coronavirus 2	0.8181818181818182	ARDLGSGDMDV	ARDRDYYGMDV	5	0.6363636363636364	0.8974358974358975	0
1346821	2218457	7BEJ	7XS8	Spike glycoprotein	Severe acute respiratory syndrome coronavirus 2	0.7575757575757576	ARDLGSGDMDV	ARDLQVYGMDV	4	0.7272727272727273	0.8755364806866953	0
1346822	1346823	7BEI	7BEM	Spike glycoprotein	Severe acute respiratory syndrome coronavirus 2	0.7878787878787878	ARDLMVYGIDV	ARDFYEGSFDI	7	0.5454545454545454	0.8547008547008547	0
1346822	1392553	7BEI	7CJF	Spike glycoprotein	Severe acute respiratory syndrome coronavirus 2	0.8709677419354839	ARDLMVYGIDV	ARDLQELGSLDY	6	0.5217391304347826	0.8765957446808511	0
1346822	2134973	7BEI	7B3O	Spike glycoprotein	Severe acute respiratory syndrome coronavirus 2	0.7941176470588235	ARDLMVYGIDV	ARDVADAFDI	7	0.47619047619047616	0.8927038626609443	0
1346822	2134977	7BEI	7CHP	Spike glycoprotein	Severe acute respiratory syndrome coronavirus 2	0.8484848484848485	ARDLMVYGIDV	ARDLQEHGMDV	4	0.6363636363636364	0.9145299145299145	0
1346822	2134978	7BEI	7E5Y	Spike glycoprotein	Severe acute respiratory syndrome coronavirus 2	0.8333333333333334	ARDLMVYGIDV	ARDLMEVGGMDV	3	0.782608695652174	0.9106382978723404	0
1346822	2134982	7BEI	7CHO	Spike glycoprotein	Severe acute respiratory syndrome coronavirus 2	0.7666666666666667	ARDLMVYGIDV	ARALQVGATSDYFDY	10	0.46153846153846156	0.8823529411764706	0
1346822	2134997	7BEI	7CHS	Spike glycoprotein	Severe acute respiratory syndrome coronavirus 2	0.8387096774193549	ARDLMVYGIDV	ARDRDYYGMDV	4	0.6363636363636364	0.9145299145299145	0
1346822	2144729	7BEI	7WBZ	Spike glycoprotein	Severe acute respiratory syndrome coronavirus 2	0.8709677419354839	ARDLMVYGIDV	ARDLAVYGMDV	2	0.8181818181818181	0.905982905982906	0
1346822	2218457	7BEI	7XS8	Spike glycoprotein	Severe acute respiratory syndrome coronavirus 2	0.896551724137931	ARDLMVYGIDV	ARDLQVYGMDV	2	0.8181818181818181	0.9012875536480687	0
1346823	1392553	7BEM	7CJF	Spike glycoprotein	Severe acute respiratory syndrome coronavirus 2	0.9032258064516128	ARDFYEGSFDI	ARDLQELGSLDY	5	0.6086956521739131	0.8680851063829788	0
1346823	2134973	7BEM	7B3O	Spike glycoprotein	Severe acute respiratory syndrome coronavirus 2	0.8787878787878788	ARDFYEGSFDI	ARDVADAFDI	5	0.5714285714285714	0.8927038626609443	0
1346823	2134977	7BEM	7CHP	Spike glycoprotein	Severe acute respiratory syndrome coronavirus 2	0.8235294117647058	ARDFYEGSFDI	ARDLQEHGMDV	6	0.5454545454545454	0.8717948717948718	0
1346823	2134997	7BEM	7CHS	Spike glycoprotein	Severe acute respiratory syndrome coronavirus 2	0.8125	ARDFYEGSFDI	ARDRDYYGMDV	6	0.5454545454545454	0.8803418803418803	0
1346823	2144729	7BEM	7WBZ	Spike glycoprotein	Severe acute respiratory syndrome coronavirus 2	0.84375	ARDFYEGSFDI	ARDLAVYGMDV	7	0.5454545454545454	0.8632478632478633	0
1346823	2218457	7BEM	7XS8	Spike glycoprotein	Severe acute respiratory syndrome coronavirus 2	0.8666666666666667	ARDFYEGSFDI	ARDLQVYGMDV	7	0.5454545454545454	0.8583690987124464	0
1347915	1397527	7L2C	7E7X	Spike glycoprotein	Severe acute respiratory syndrome coronavirus 2	0.8235294117647058	ATGWAYKSTWYFGY	ATGPAIAAAETNWFDL	10	0.4666666666666667	0.8770491803278688	3
1392553	1397524	7CJF	7E86	Spike glycoprotein	Severe acute respiratory syndrome coronavirus 2	0.78125	ARDLQELGSLDY	ARDAQNYGMDV	6	0.5217391304347826	0.8936170212765957	0
1392553	1597632	7CJF	7N3I	Spike glycoprotein	Severe acute respiratory syndrome coronavirus 2	0.8	ARDLQELGSLDY	ARDLYSSGGTDI	6	0.5	0.9067796610169492	0
1392553	2134973	7CJF	7B3O	Spike glycoprotein	Severe acute respiratory syndrome coronavirus 2	0.8484848484848485	ARDLQELGSLDY	ARDVADAFDI	8	0.36363636363636365	0.8632478632478633	0
1392553	2134977	7CJF	7CHP	Spike glycoprotein	Severe acute respiratory syndrome coronavirus 2	0.8484848484848485	ARDLQELGSLDY	ARDLQEHGMDV	4	0.6956521739130435	0.9276595744680851	0
1392553	2134978	7CJF	7E5Y	Spike glycoprotein	Severe acute respiratory syndrome coronavirus 2	0.7741935483870968	ARDLQELGSLDY	ARDLMEVGGMDV	5	0.5833333333333333	0.8728813559322034	0
1392553	2134982	7CJF	7CHO	Spike glycoprotein	Severe acute respiratory syndrome coronavirus 2	0.7666666666666667	ARDLQELGSLDY	ARALQVGATSDYFDY	8	0.5925925925925926	0.9288702928870293	0
1392553	2134997	7CJF	7CHS	Spike glycoprotein	Severe acute respiratory syndrome coronavirus 2	0.9	ARDLQELGSLDY	ARDRDYYGMDV	7	0.4347826086956522	0.902127659574468	0
1392553	2144729	7CJF	7WBZ	Spike glycoprotein	Severe acute respiratory syndrome coronavirus 2	0.9333333333333332	ARDLQELGSLDY	ARDLAVYGMDV	6	0.5217391304347826	0.8851063829787233	0
1392553	2217933	7CJF	7UL1	Spike glycoprotein	Severe acute respiratory syndrome coronavirus 2	0.7666666666666667	ARDLQELGSLDY	ARDLEMAGAFDI	6	0.5833333333333333	0.8983050847457628	0
1392553	2218457	7CJF	7XS8	Spike glycoprotein	Severe acute respiratory syndrome coronavirus 2	0.896551724137931	ARDLQELGSLDY	ARDLQVYGMDV	5	0.6086956521739131	0.8888888888888888	0
1397524	2134973	7E86	7B3O	Spike glycoprotein	Severe acute respiratory syndrome coronavirus 2	0.7647058823529411	ARDAQNYGMDV	ARDVADAFDI	7	0.47619047619047616	0.8755364806866953	0
1397524	2134977	7E86	7CHP	Spike glycoprotein	Severe acute respiratory syndrome coronavirus 2	0.7647058823529411	ARDAQNYGMDV	ARDLQEHGMDV	3	0.7272727272727273	0.9145299145299145	0
1397524	2186582	7E86	7T72	Spike glycoprotein	Severe acute respiratory syndrome coronavirus 2	0.7586206896551724	ARDAQNYGMDV	ARDPVSTGHYHDSDY	10	0.3846153846153846	0.8235294117647058	0
1397524	2217933	7E86	7UL1	Spike glycoprotein	Severe acute respiratory syndrome coronavirus 2	0.7931034482758621	ARDAQNYGMDV	ARDLEMAGAFDI	7	0.5217391304347826	0.9106382978723404	0
1597632	2134973	7N3I	7B3O	Spike glycoprotein	Severe acute respiratory syndrome coronavirus 2	0.78125	ARDLYSSGGTDI	ARDVADAFDI	7	0.4545454545454546	0.9145299145299145	0
1597632	2134978	7N3I	7E5Y	Spike glycoprotein	Severe acute respiratory syndrome coronavirus 2	0.7586206896551724	ARDLYSSGGTDI	ARDLMEVGGMDV	5	0.5833333333333333	0.8983050847457628	0
1597632	2134997	7N3I	7CHS	Spike glycoprotein	Severe acute respiratory syndrome coronavirus 2	0.8928571428571429	ARDLYSSGGTDI	ARDRDYYGMDV	7	0.5217391304347826	0.9446808510638298	0
1597632	2218456	7N3I	7XSC	Spike glycoprotein	Severe acute respiratory syndrome coronavirus 2	0.7692307692307693	ARDLYSSGGTDI	ARHPYGDHA	8	0.47619047619047616	0.8927038626609443	0
1597632	2218457	7N3I	7XS8	Spike glycoprotein	Severe acute respiratory syndrome coronavirus 2	0.7586206896551724	ARDLYSSGGTDI	ARDLQVYGMDV	6	0.6086956521739131	0.8974358974358975	0
2060661	2060664	7U2E	7U2D	Spike glycoprotein	Severe acute respiratory syndrome coronavirus 2	0.9090909090909092	ARDFSGHTAVAGTGFEY	ARDFSGHTAWAGTGFEY	1	0.9411764705882353	0.9758064516129032	2
2134973	2134977	7B3O	7CHP	Spike glycoprotein	Severe acute respiratory syndrome coronavirus 2	0.8823529411764706	ARDVADAFDI	ARDLQEHGMDV	7	0.38095238095238093	0.8927038626609443	0
2134973	2134997	7B3O	7CHS	Spike glycoprotein	Severe acute respiratory syndrome coronavirus 2	0.875	ARDVADAFDI	ARDRDYYGMDV	7	0.47619047619047616	0.9098712446351931	0
2134973	2144729	7B3O	7WBZ	Spike glycoprotein	Severe acute respiratory syndrome coronavirus 2	0.7941176470588235	ARDVADAFDI	ARDLAVYGMDV	6	0.47619047619047616	0.8927038626609443	0
2134973	2218457	7B3O	7XS8	Spike glycoprotein	Severe acute respiratory syndrome coronavirus 2	0.7575757575757576	ARDVADAFDI	ARDLQVYGMDV	7	0.47619047619047616	0.8706896551724138	0
2134977	2134978	7CHP	7E5Y	Spike glycoprotein	Severe acute respiratory syndrome coronavirus 2	0.7575757575757576	ARDLQEHGMDV	ARDLMEVGGMDV	3	0.782608695652174	0.9191489361702128	0
2134977	2134997	7CHP	7CHS	Spike glycoprotein	Severe acute respiratory syndrome coronavirus 2	0.8181818181818182	ARDLQEHGMDV	ARDRDYYGMDV	4	0.6363636363636364	0.9572649572649573	0
2134977	2144729	7CHP	7WBZ	Spike glycoprotein	Severe acute respiratory syndrome coronavirus 2	0.7941176470588235	ARDLQEHGMDV	ARDLAVYGMDV	3	0.7272727272727273	0.9401709401709402	0
2134977	2218457	7CHP	7XS8	Spike glycoprotein	Severe acute respiratory syndrome coronavirus 2	0.7575757575757576	ARDLQEHGMDV	ARDLQVYGMDV	2	0.8181818181818181	0.9184549356223176	0
2134978	2134982	7E5Y	7CHO	Spike glycoprotein	Severe acute respiratory syndrome coronavirus 2	0.9230769230769232	ARDLMEVGGMDV	ARALQVGATSDYFDY	10	0.4444444444444444	0.8702928870292888	0
2134978	2217933	7E5Y	7UL1	Spike glycoprotein	Severe acute respiratory syndrome coronavirus 2	0.8518518518518519	ARDLMEVGGMDV	ARDLEMAGAFDI	6	0.5833333333333333	0.8983050847457628	0
2134982	2217933	7CHO	7UL1	Spike glycoprotein	Severe acute respiratory syndrome coronavirus 2	0.92	ARALQVGATSDYFDY	ARDLEMAGAFDI	9	0.5185185185185186	0.8786610878661087	0
2134997	2144729	7CHS	7WBZ	Spike glycoprotein	Severe acute respiratory syndrome coronavirus 2	0.8387096774193549	ARDRDYYGMDV	ARDLAVYGMDV	3	0.7272727272727273	0.9401709401709402	0
2134997	2218457	7CHS	7XS8	Spike glycoprotein	Severe acute respiratory syndrome coronavirus 2	0.8620689655172413	ARDRDYYGMDV	ARDLQVYGMDV	3	0.7272727272727273	0.9184549356223176	0
2144729	2218457	7WBZ	7XS8	Spike glycoprotein	Severe acute respiratory syndrome coronavirus 2	0.896551724137931	ARDLAVYGMDV	ARDLQVYGMDV	1	0.9090909090909091	0.9012875536480687	0
2186582	2218456	7T72	7XSC	Spike glycoprotein	Severe acute respiratory syndrome coronavirus 2	0.76	ARDPVSTGHYHDSDY	ARHPYGDHA	10	0.41666666666666663	0.8220338983050848	0
